# Supplementary material for: Multi-Class Classification of Breast Cancer Using 6B-Net with Deep Feature Fusion and Selection Method
Source: J Pers Med. 2022 Apr 26;12(5):683. doi: 10.3390/jpm12050683 (PMC9146727; doi:10.3390/jpm12050683)
Supplement: Supplementary file 1 [file jpm-12-00683-s001.zip]

Archive with 1 entries (1 files):
- jpm-1651081-supplementary.pdf
